# Supplementary material for: JMJD6 Regulates Splicing of Its Own Gene Resulting in Alternatively Spliced Isoforms with Different Nuclear Targets
Source: Int J Mol Sci. 2020 Sep 10;21(18):6618. doi: 10.3390/ijms21186618 (PMC7555845; doi:10.3390/ijms21186618)
Supplement: Supplementary file 1 [file ijms-21-06618-s001.zip › Supplements/Table 1.xlsx]

## Sheet: p<0.05, Foldchange>2, 2pep
						Normalized abundance
						Control			Jmjd6-IP
Accession	Unique peptides	Confidence score	Anova (p)	Name	Description	WOA8268A2MA3__002-Control1	WOA8268A4MA3__004-Control2	WOA8268A6MA3__006-Control3	WOA8268A8MA4__008-Jmjd6_1	WOA8268A10MA3__010-Jmjd6_2	WOA8268A12MA3__012-Jmjd6_3	ratio IP/control
ENSP00000484525;ENSP00000075430;ENSP00000299543	3	80.45	0.000134078	CTDP1	CTDP1|HGNC Symbol|CTD (carboxy-terminal domain, RNA polymerase II, polypeptide A) phosphatase, subunit 1 [Source:HGNC Symbol;Acc:HGNC:2498]|ENSG00000060069|ENST00000613122	55	37	20	13393	23054	43727	715.839
ENSP00000442362;ENSP00000302916	12	493.58	3.61e-06	JMJD6	JMJD6|HGNC Symbol|jumonji domain containing 6 [Source:HGNC Symbol;Acc:HGNC:19355]|ENSG00000070495|ENST00000542934	77317	81822	93774	14577085	11844903	18720362	178.49
ENSP00000344055	3	72.51	1.49e-05	AP3D1	AP3D1|HGNC Symbol|adaptor-related protein complex 3, delta 1 subunit [Source:HGNC Symbol;Acc:HGNC:568]|ENSG00000065000|ENST00000345016	259	423	451	51985	69435	74072	172.544
ENSP00000365025;ENSP00000365040;ENSP00000477727	3	113.91	6.66e-05	CSNK2B	CSNK2B|HGNC Symbol|casein kinase 2, beta polypeptide [Source:HGNC Symbol;Acc:HGNC:2460]|ENSG00000204435|ENST00000375865	3258	1269	1827	223735	231076	218743	106.005
ENSP00000276585;ENSP00000427846	2	35.38	0.000203654	MRPS28	MRPS28|HGNC Symbol|mitochondrial ribosomal protein S28 [Source:HGNC Symbol;Acc:HGNC:14513]|ENSG00000147586|ENST00000276585	141	124	228	6085	10199	14764	62.9777
ENSP00000281950	2	70.34	8.9e-05	GEMIN6	GEMIN6|HGNC Symbol|gem (nuclear organelle) associated protein 6 [Source:HGNC Symbol;Acc:HGNC:20044]|ENSG00000152147|ENST00000281950	1134	1351	1741	82675	49446	102278	55.4659
ENSP00000221448;ENSP00000385077;ENSP00000468828	7	164.71	0.000814661	SNRNP70	SNRNP70|HGNC Symbol|small nuclear ribonucleoprotein 70kDa (U1) [Source:HGNC Symbol;Acc:HGNC:11150]|ENSG00000104852|ENST00000221448	4968	4199	2234	137574	118872	370619	55.0009
ENSP00000262506;ENSP00000454874;ENSP00000456606	3	64.35	0.00138985	CSNK2A2	CSNK2A2|HGNC Symbol|casein kinase 2, alpha prime polypeptide [Source:HGNC Symbol;Acc:HGNC:2459]|ENSG00000070770|ENST00000262506	267	626	102	16474	16225	15995	48.9387
ENSP00000325223;ENSP00000377811;ENSP00000390717;ENSP00000426471	17	396.15	0.000577986	TCOF1	TCOF1|HGNC Symbol|Treacher Collins-Franceschetti syndrome 1 [Source:HGNC Symbol;Acc:HGNC:11654]|ENSG00000070814|ENST00000323668	19254	14237	9952	458364	354600	1015316	42.0846
ENSP00000358716;ENSP00000434085;ENSP00000435660	16	391.46	0.000131796	DDX20	DDX20|HGNC Symbol|DEAD (Asp-Glu-Ala-Asp) box polypeptide 20 [Source:HGNC Symbol;Acc:HGNC:2743]|ENSG00000064703|ENST00000369702	45253	29172	26731	1471209	866435	1604931	38.9752
ENSP00000254630;ENSP00000276185;ENSP00000386922	3	105.25	0.000166053	PTCD3	PTCD3|HGNC Symbol|pentatricopeptide repeat domain 3 [Source:HGNC Symbol;Acc:HGNC:24717]|ENSG00000132300|ENST00000254630	1357	721	747	37650	26034	23123	30.7281
ENSP00000341692;ENSP00000476558;ENSP00000476624;ENSP00000476706;ENSP00000476840	3	65.85	3.78e-06	DAP3	DAP3|HGNC Symbol|death associated protein 3 [Source:HGNC Symbol;Acc:HGNC:2673]|ENSG00000132676|ENST00000343043	1786	2156	1769	56964	46565	46912	26.3423
ENSP00000362031	2	37.68	0.00107933	MRPS16	MRPS16|HGNC Symbol|mitochondrial ribosomal protein S16 [Source:HGNC Symbol;Acc:HGNC:14048]|ENSG00000182180|ENST00000372940	890	1416	392	29817	20470	19597	25.9021
ENSP00000289316;ENSP00000274764	3	91.26	0.00406932	HIST1H2BD	HIST1H2BD|HGNC Symbol|histone cluster 1, H2bd [Source:HGNC Symbol;Acc:HGNC:4747]|ENSG00000158373|ENST00000289316	21231	27843	10053	299183	235791	940262	24.9503
ENSP00000259873;ENSP00000383437	3	69.8	0.000387103	MRPS18B	MRPS18B|HGNC Symbol|mitochondrial ribosomal protein S18B [Source:HGNC Symbol;Acc:HGNC:14516]|ENSG00000204568|ENST00000259873	1427	1512	3336	61301	45299	43479	23.917
ENSP00000250379;ENSP00000434048;ENSP00000436854	5	152.02	0.000194409	GEMIN2	GEMIN2|HGNC Symbol|gem (nuclear organelle) associated protein 2 [Source:HGNC Symbol;Acc:HGNC:10884]|ENSG00000092208|ENST00000250379	12980	16909	18109	406219	236610	483324	23.4625
ENSP00000285873	12	263.71	0.000756	GEMIN5	GEMIN5|HGNC Symbol|gem (nuclear organelle) associated protein 5 [Source:HGNC Symbol;Acc:HGNC:20043]|ENSG00000082516|ENST00000285873	8430	11198	16269	313993	150770	372566	23.3259
ENSP00000217244;ENSP00000383076	5	124.85	4.13e-05	CSNK2A1	CSNK2A1|HGNC Symbol|casein kinase 2, alpha 1 polypeptide [Source:HGNC Symbol;Acc:HGNC:2457]|ENSG00000101266|ENST00000217244	16121	10267	14727	299867	296455	240066	20.3426
ENSP00000342374;ENSP00000375798;ENSP00000465101;ENSP00000468247	4	85.3	0.000243026	SNRPD2	SNRPD2|HGNC Symbol|small nuclear ribonucleoprotein D2 polypeptide 16.5kDa [Source:HGNC Symbol;Acc:HGNC:11159]|ENSG00000125743|ENST00000342669	9911	8813	6326	187318	107176	199559	19.7227
ENSP00000220959;ENSP00000251973;ENSP00000381937;ENSP00000427819;ENSP00000428062;ENSP00000428138;ENSP00000428693	60	1437.82	0.000173458	UBR5	UBR5|HGNC Symbol|ubiquitin protein ligase E3 component n-recognin 5 [Source:HGNC Symbol;Acc:HGNC:16806]|ENSG00000104517|ENST00000220959	184743	152785	157076	3132235	2066397	4217360	19.0374
ENSP00000261413;ENSP00000427237	4	83.18	2.28e-05	MRPS27	MRPS27|HGNC Symbol|mitochondrial ribosomal protein S27 [Source:HGNC Symbol;Acc:HGNC:14512]|ENSG00000113048|ENST00000261413	2429	2785	3339	63659	52394	46368	18.9899
ENSP00000347408	3	86.01	0.00121553	AP3M1	AP3M1|HGNC Symbol|adaptor-related protein complex 3, mu 1 subunit [Source:HGNC Symbol;Acc:HGNC:569]|ENSG00000185009|ENST00000355264	1684	2140	1868	16971	34443	54103	18.5378
ENSP00000321706;ENSP00000392460;ENSP00000458896;ENSP00000460286;ENSP00000461368	14	343.47	0.000451679	GEMIN4	GEMIN4|HGNC Symbol|gem (nuclear organelle) associated protein 4 [Source:HGNC Symbol;Acc:HGNC:15717]|ENSG00000179409|ENST00000319004	61223	38266	38272	848733	487353	985464	16.852
ENSP00000370517;ENSP00000269848;ENSP00000370465;ENSP00000385880;ENSP00000408858	4	75.08	0.00138601	PFKP	PFKP|HGNC Symbol|phosphofructokinase, platelet [Source:HGNC Symbol;Acc:HGNC:8878]|ENSG00000067057|ENST00000381125	2343	1975	1496	50778	28499	16844	16.5327
ENSP00000215829;ENSP00000456969	3	97.54	0.000341334	SNRPD3	SNRPD3|HGNC Symbol|small nuclear ribonucleoprotein D3 polypeptide 18kDa [Source:HGNC Symbol;Acc:HGNC:11160]|ENSG00000100028|ENST00000215829	8646	11021	10415	185742	97198	199699	16.0441
ENSP00000254810;ENSP00000364140	2	27.11	0.00208151	H3F3B	H3F3B|HGNC Symbol|H3 histone, family 3B (H3.3B) [Source:HGNC Symbol;Acc:HGNC:4765]|ENSG00000132475|ENST00000254810	12300	16554	12497	146196	121461	385546	15.7965
ENSP00000025399;ENSP00000445814	7	211.84	0.000452176	STRAP	STRAP|HGNC Symbol|serine/threonine kinase receptor associated protein [Source:HGNC Symbol;Acc:HGNC:30796]|ENSG00000023734|ENST00000025399	37042	31861	44291	470323	304785	640389	12.5051
ENSP00000356176	2	40	0.0020474	SNRPE	SNRPE|HGNC Symbol|small nuclear ribonucleoprotein polypeptide E [Source:HGNC Symbol;Acc:HGNC:11161]|ENSG00000182004|ENST00000367208	6178	2775	2662	46939	30440	67578	12.4802
ENSP00000332604	3	65.97	0.0028599	EIF3C	EIF3C|HGNC Symbol|eukaryotic translation initiation factor 3, subunit C [Source:HGNC Symbol;Acc:HGNC:3279]|ENSG00000184110|ENST00000331666	337	1176	543	10361	6371	7085	11.5841
ENSP00000244537	6	153.22	0.00410121	HIST1H4F	HIST1H4F|HGNC Symbol|histone cluster 1, H4f [Source:HGNC Symbol;Acc:HGNC:4783]|ENSG00000274618|ENST00000244537	111593	142117	89053	1033311	640663	2273279	11.516
ENSP00000359024;ENSP00000474140	4	68.15	0.00607715	NOLC1	NOLC1|HGNC Symbol|nucleolar and coiled-body phosphoprotein 1 [Source:HGNC Symbol;Acc:HGNC:15608]|ENSG00000166197|ENST00000370007	2217	7082	3128	43922	24465	70943	11.2119
ENSP00000302886;ENSP00000447615	3	45.95	0.0243915	PA2G4	PA2G4|HGNC Symbol|proliferation-associated 2G4, 38kDa [Source:HGNC Symbol;Acc:HGNC:8550]|ENSG00000170515|ENST00000303305	598	2105	435	6543	4790	23034	10.9519
ENSP00000221419;ENSP00000469349	2	35.46	0.00752879	HNRNPL	HNRNPL|HGNC Symbol|heterogeneous nuclear ribonucleoprotein L [Source:HGNC Symbol;Acc:HGNC:5045]|ENSG00000104824|ENST00000221419	1205	2268	598	14973	7729	21820	10.9364
ENSP00000305857;ENSP00000370118;ENSP00000423298;ENSP00000486022	7	185.13	0.00113682	SMN1	SMN1|HGNC Symbol|survival of motor neuron 1, telomeric [Source:HGNC Symbol;Acc:HGNC:11117]|ENSG00000172062|ENST00000351205	25832	25611	31197	322786	157669	371406	10.3081
ENSP00000369895;ENSP00000369894	3	74.61	0.000745427	GEMIN8	GEMIN8|HGNC Symbol|gem (nuclear organelle) associated protein 8 [Source:HGNC Symbol;Acc:HGNC:26044]|ENSG00000046647|ENST00000380523	6314	4769	5180	62167	33493	70909	10.2422
ENSP00000285298	2	35.9	0.0179752	MRPS17	MRPS17|HGNC Symbol|mitochondrial ribosomal protein S17 [Source:HGNC Symbol;Acc:HGNC:14047]|ENSG00000239789|ENST00000285298	418	1829	4266	19732	18936	24469	9.694
ENSP00000332340	2	40.12	0.000844511	DDX28	DDX28|HGNC Symbol|DEAD (Asp-Glu-Ala-Asp) box polypeptide 28 [Source:HGNC Symbol;Acc:HGNC:17330]|ENSG00000182810|ENST00000332395	1168	1099	1811	10321	7803	13860	7.84306
ENSP00000242351;ENSP00000418385	3	69.54	0.00450205	ZC3HAV1	ZC3HAV1|HGNC Symbol|zinc finger CCCH-type, antiviral 1 [Source:HGNC Symbol;Acc:HGNC:23721]|ENSG00000105939|ENST00000242351	3075	4442	2181	25233	13644	35742	7.69427
ENSP00000316357	2	60.05	0.000533534	USP9X	USP9X|HGNC Symbol|ubiquitin specific peptidase 9, X-linked [Source:HGNC Symbol;Acc:HGNC:12632]|ENSG00000124486|ENST00000324545	2093	2411	1934	20568	10943	16011	7.38148
ENSP00000361076;ENSP00000361071;ENSP00000416638	4	109.9	0.0204524	RPL7A	RPL7A|HGNC Symbol|ribosomal protein L7a [Source:HGNC Symbol;Acc:HGNC:10364]|ENSG00000148303|ENST00000323345	12228	15984	8932	58576	38098	175529	7.32832
ENSP00000338095;ENSP00000365370;ENSP00000427787;ENSP00000450467;ENSP00000450601;ENSP00000450629;ENSP00000450669;ENSP00000451892;ENSP00000452185	9	208.06	0.00549887	HNRNPC	HNRNPC|HGNC Symbol|heterogeneous nuclear ribonucleoprotein C (C1/C2) [Source:HGNC Symbol;Acc:HGNC:5035]|ENSG00000092199|ENST00000336053	39630	41732	17868	220834	149882	342357	7.18606
ENSP00000346001;ENSP00000385762;ENSP00000412713;ENSP00000416273	4	107.87	0.00835534	RPL3	RPL3|HGNC Symbol|ribosomal protein L3 [Source:HGNC Symbol;Acc:HGNC:10332]|ENSG00000100316|ENST00000216146	9689	17684	5950	84697	44513	108797	7.14242
ENSP00000361283	3	86.49	0.00730956	RPS8	RPS8|HGNC Symbol|ribosomal protein S8 [Source:HGNC Symbol;Acc:HGNC:10441]|ENSG00000142937|ENST00000372209	4982	8296	5547	35546	22974	72017	6.93424
ENSP00000354346;ENSP00000421218;ENSP00000423290	2	39.45	0.0182923	MATR3	MATR3|HGNC Symbol|matrin 3 [Source:HGNC Symbol;Acc:HGNC:6912]|ENSG00000280987|ENST00000361059	818	2541	876	9342	4552	15378	6.91192
ENSP00000330349;ENSP00000421460	6	124.82	0.000370458	DDX41	DDX41|HGNC Symbol|DEAD (Asp-Glu-Ala-Asp) box polypeptide 41 [Source:HGNC Symbol;Acc:HGNC:18674]|ENSG00000183258|ENST00000330503	18404	12577	15691	129643	102006	82550	6.73207
ENSP00000347380;ENSP00000304405	2	46.56	0.00378498	SYNCRIP	SYNCRIP|HGNC Symbol|synaptotagmin binding, cytoplasmic RNA interacting protein [Source:HGNC Symbol;Acc:HGNC:16918]|ENSG00000135316|ENST00000355238	2623	3184	1403	13666	11638	22284	6.60028
ENSP00000341730;ENSP00000385621;ENSP00000395025	3	65.47	0.00534514	RPL10	RPL10|HGNC Symbol|ribosomal protein L10 [Source:HGNC Symbol;Acc:HGNC:10298]|ENSG00000147403|ENST00000344746	8767	16803	8863	74167	41218	94896	6.10696
ENSP00000451080;ENSP00000450503	2	48.2	0.0128016	ERH	ERH|HGNC Symbol|enhancer of rudimentary homolog (Drosophila) [Source:HGNC Symbol;Acc:HGNC:3447]|ENSG00000100632|ENST00000557016	3210	5787	7294	25525	16611	47015	5.47241
ENSP00000211372;ENSP00000392349	4	141.3	0.00455982	RPS18	RPS18|HGNC Symbol|ribosomal protein S18 [Source:HGNC Symbol;Acc:HGNC:10401]|ENSG00000096150|ENST00000211372	10295	23224	14879	79930	61594	112727	5.25334
ENSP00000299300	5	123.11	0.00572476	CCT2	CCT2|HGNC Symbol|chaperonin containing TCP1, subunit 2 (beta) [Source:HGNC Symbol;Acc:HGNC:1615]|ENSG00000166226|ENST00000299300	8291	14580	8997	60828	32437	72869	5.21319
ENSP00000224237;ENSP00000221166;ENSP00000363071;ENSP00000391842;ENSP00000431702;ENSP00000435613	19	534.67	0.00780932	VIM	VIM|HGNC Symbol|vimentin [Source:HGNC Symbol;Acc:HGNC:12692]|ENSG00000026025|ENST00000224237	181252	292869	111102	1070127	667797	1275329	5.1489
ENSP00000318195;ENSP00000349410	9	188.24	0.0193812	NCL	NCL|HGNC Symbol|nucleolin [Source:HGNC Symbol;Acc:HGNC:7667]|ENSG00000115053|ENST00000322723	30495	43867	22265	97647	102900	288344	5.05957
ENSP00000295688;ENSP00000413308	3	64.1	0.017699	CCT3	CCT3|HGNC Symbol|chaperonin containing TCP1, subunit 3 (gamma) [Source:HGNC Symbol;Acc:HGNC:1616]|ENSG00000163468|ENST00000295688	11249	14616	4715	65254	29074	59168	5.01949
ENSP00000258091;ENSP00000381456;ENSP00000386978;ENSP00000412996;ENSP00000437824	3	61.04	0.0169745	CCT7	CCT7|HGNC Symbol|chaperonin containing TCP1, subunit 7 (eta) [Source:HGNC Symbol;Acc:HGNC:1622]|ENSG00000135624|ENST00000258091	4820	7448	2308	18487	17222	36818	4.97578
ENSP00000283179;ENSP00000410728	9	190.92	0.0137102	HNRNPU	HNRNPU|HGNC Symbol|heterogeneous nuclear ribonucleoprotein U (scaffold attachment factor A) [Source:HGNC Symbol;Acc:HGNC:5048]|ENSG00000153187|ENST00000283179	26173	57197	35998	160560	115469	314115	4.9439
ENSP00000255194;ENSP00000261722;ENSP00000429228	7	163.41	0.000244301	AP3B1	AP3B1|HGNC Symbol|adaptor-related protein complex 3, beta 1 subunit [Source:HGNC Symbol;Acc:HGNC:566]|ENSG00000132842|ENST00000255194	31900	21121	26363	124600	114678	131115	4.66584
ENSP00000400380;ENSP00000357440;ENSP00000477405	2	40.14	0.00161705	HSF2	HSF2|HGNC Symbol|heat shock transcription factor 2 [Source:HGNC Symbol;Acc:HGNC:5225]|ENSG00000025156|ENST00000452194	2224	3862	3733	15139	15679	12013	4.36205
ENSP00000261366;ENSP00000378761	2	30.66	0.0165721	LMNB1	LMNB1|HGNC Symbol|lamin B1 [Source:HGNC Symbol;Acc:HGNC:6637]|ENSG00000113368|ENST00000261366	5239	4045	2212	13060	10928	25948	4.34377
ENSP00000230050	2	30.31	0.0157257	RPS12	RPS12|HGNC Symbol|ribosomal protein S12 [Source:HGNC Symbol;Acc:HGNC:10385]|ENSG00000112306|ENST00000230050	6032	12519	4472	37408	20548	41540	4.32159
ENSP00000286788;ENSP00000407748;ENSP00000416832;ENSP00000442730	5	105.55	0.024867	CCT8	CCT8|HGNC Symbol|chaperonin containing TCP1, subunit 8 (theta) [Source:HGNC Symbol;Acc:HGNC:1623]|ENSG00000156261|ENST00000286788	12357	15649	5145	54688	26433	57186	4.17203
ENSP00000269701;ENSP00000469908	2	41.16	0.0172963	AKAP8	AKAP8|HGNC Symbol|A kinase (PRKA) anchor protein 8 [Source:HGNC Symbol;Acc:HGNC:378]|ENSG00000105127|ENST00000269701	1981	3422	1066	6409	8323	11719	4.08889
ENSP00000356520	5	105.48	0.0250707	DHX9	DHX9|HGNC Symbol|DEAH (Asp-Glu-Ala-His) box helicase 9 [Source:HGNC Symbol;Acc:HGNC:2750]|ENSG00000135829|ENST00000367549	18020	10640	4277	42553	35118	54863	4.02386
ENSP00000262584;ENSP00000433703;ENSP00000434535;ENSP00000435313	3	87.31	0.00353053	RPL8	RPL8|HGNC Symbol|ribosomal protein L8 [Source:HGNC Symbol;Acc:HGNC:10368]|ENSG00000161016|ENST00000262584	12890	19931	14199	75403	42288	66848	3.92469
ENSP00000318297;ENSP00000417254;ENSP00000420738	4	64.97	0.037621	RUVBL1	RUVBL1|HGNC Symbol|RuvB-like AAA ATPase 1 [Source:HGNC Symbol;Acc:HGNC:10474]|ENSG00000175792|ENST00000322623	7869	9158	2564	24318	15606	36116	3.88137
ENSP00000346015;ENSP00000435081	2	39.88	0.0293535	RPL27A	RPL27A|HGNC Symbol|ribosomal protein L27a [Source:HGNC Symbol;Acc:HGNC:10329]|ENSG00000166441|ENST00000314138	6988	10652	11105	27459	19750	62378	3.81238
ENSP00000254821	3	87.21	0.0315566	ZRANB2	ZRANB2|HGNC Symbol|zinc finger, RAN-binding domain containing 2 [Source:HGNC Symbol;Acc:HGNC:13058]|ENSG00000132485|ENST00000254821	15795	4587	7248	21122	35179	48455	3.79139
ENSP00000363018	2	31.54	0.0101677	RPL10A	RPL10A|HGNC Symbol|ribosomal protein L10a [Source:HGNC Symbol;Acc:HGNC:10299]|ENSG00000198755|ENST00000322203	17971	27989	11571	83821	51807	80322	3.75363
ENSP00000346694;ENSP00000478691	6	193.37	0.0019708	HNRNPA2B1	HNRNPA2B1|HGNC Symbol|heterogeneous nuclear ribonucleoprotein A2/B1 [Source:HGNC Symbol;Acc:HGNC:5033]|ENSG00000122566|ENST00000354667	47327	51996	39695	163621	129889	227263	3.74608
ENSP00000354739;ENSP00000441179	7	173.02	0.0119743	RPL12	RPL12|HGNC Symbol|ribosomal protein L12 [Source:HGNC Symbol;Acc:HGNC:10302]|ENSG00000197958|ENST00000361436	63919	94996	36949	292356	177292	262103	3.73602
ENSP00000380033	2	124.21	0.0348465	DDX17	DDX17|HGNC Symbol|DEAD (Asp-Glu-Ala-Asp) box helicase 17 [Source:HGNC Symbol;Acc:HGNC:2740]|ENSG00000100201|ENST00000396821	3057	6757	4385	17541	8543	26222	3.68378
ENSP00000341885;ENSP00000433034;ENSP00000433170;ENSP00000436227;ENSP00000436356	3	53.66	0.021078	RPS2	RPS2|HGNC Symbol|ribosomal protein S2 [Source:HGNC Symbol;Acc:HGNC:10404]|ENSG00000140988|ENST00000343262	18195	31817	10432	86576	49475	84617	3.65078
ENSP00000339027;ENSP00000366471;ENSP00000447311	4	116.55	0.00763023	RPLP0	RPLP0|HGNC Symbol|ribosomal protein, large, P0 [Source:HGNC Symbol;Acc:HGNC:10371]|ENSG00000089157|ENST00000228306	44986	65141	33446	186844	118389	205326	3.55609
ENSP00000325376;ENSP00000469681;ENSP00000470017;ENSP00000470635;ENSP00000470932;ENSP00000472599;ENSP00000472789	14	295.06	0.0239554	HNRNPM	HNRNPM|HGNC Symbol|heterogeneous nuclear ribonucleoprotein M [Source:HGNC Symbol;Acc:HGNC:5046]|ENSG00000099783|ENST00000325495	51032	93667	53867	256653	120548	281197	3.31576
ENSP00000388107;ENSP00000272317;ENSP00000441556;ENSP00000462557;ENSP00000463647;ENSP00000471991;ENSP00000472137;ENSP00000472768	4	82.94	0.00910189	UBA52	UBA52|HGNC Symbol|ubiquitin A-52 residue ribosomal protein fusion product 1 [Source:HGNC Symbol;Acc:HGNC:12458]|ENSG00000221983|ENST00000442744	185909	160649	112773	432805	360961	692987	3.23678
ENSP00000361626;ENSP00000007699;ENSP00000389639;ENSP00000405937;ENSP00000484416;ENSP00000485718	6	181.85	0.00113694	YBX1	YBX1|HGNC Symbol|Y box binding protein 1 [Source:HGNC Symbol;Acc:HGNC:8014]|ENSG00000065978|ENST00000321358	82147	105777	93105	305715	238188	357528	3.20761
ENSP00000261210;ENSP00000451552	4	70.99	0.0107026	TMPO	TMPO|HGNC Symbol|thymopoietin [Source:HGNC Symbol;Acc:HGNC:11875]|ENSG00000120802|ENST00000261210	21509	25008	15139	56840	46384	91455	3.1575
ENSP00000296930;ENSP00000428647	4	96.94	0.0378258	NPM1	NPM1|HGNC Symbol|nucleophosmin (nucleolar phosphoprotein B23, numatrin) [Source:HGNC Symbol;Acc:HGNC:7910]|ENSG00000181163|ENST00000296930	101472	145691	103764	286297	205073	612081	3.14439
ENSP00000313007;ENSP00000427805;ENSP00000427914;ENSP00000428948;ENSP00000429119;ENSP00000429790;ENSP00000429892	2	114.83	0.017153	PABPC1	PABPC1|HGNC Symbol|poly(A) binding protein, cytoplasmic 1 [Source:HGNC Symbol;Acc:HGNC:8554]|ENSG00000070756|ENST00000318607	7963	14959	9366	36632	21026	43124	3.12135
ENSP00000253788;ENSP00000466019;ENSP00000467939;ENSP00000468468	3	59.37	0.0274023	RPL27	RPL27|HGNC Symbol|ribosomal protein L27 [Source:HGNC Symbol;Acc:HGNC:10328]|ENSG00000131469|ENST00000253788	14152	34582	19060	101191	62178	48059	3.11868
ENSP00000363676;ENSP00000390839	2	56.71	0.01089	RPL11	RPL11|HGNC Symbol|ribosomal protein L11 [Source:HGNC Symbol;Acc:HGNC:10301]|ENSG00000142676|ENST00000374550	26326	38263	20281	103511	60157	96303	3.06317
ENSP00000369743	2	48.54	0.00360072	RPS6	RPS6|HGNC Symbol|ribosomal protein S6 [Source:HGNC Symbol;Acc:HGNC:10429]|ENSG00000137154|ENST00000315377	11457	15340	12470	52867	34178	32237	3.03772
ENSP00000435096	3	52.16	0.0127373	RPS25	RPS25|HGNC Symbol|ribosomal protein S25 [Source:HGNC Symbol;Acc:HGNC:10413]|ENSG00000118181|ENST00000527673	12114	26493	15119	62951	41130	58717	3.03015
ENSP00000470004;ENSP00000221975;ENSP00000469228	5	105.66	0.00787314	RPS19	RPS19|HGNC Symbol|ribosomal protein S19 [Source:HGNC Symbol;Acc:HGNC:10402]|ENSG00000105372|ENST00000593863	28548	51515	29490	122023	84480	123286	3.01031
ENSP00000433821;ENSP00000278572;ENSP00000416745;ENSP00000431737;ENSP00000431834;ENSP00000432458;ENSP00000436556	6	136.62	0.0162628	RPS3	RPS3|HGNC Symbol|ribosomal protein S3 [Source:HGNC Symbol;Acc:HGNC:10420]|ENSG00000149273|ENST00000524851	61736	89059	39176	230558	137500	203640	3.0094
ENSP00000327539;ENSP00000361927;ENSP00000420850;ENSP00000425343;ENSP00000427845;ENSP00000427986;ENSP00000428620	3	78.87	0.0328404	HNRNPH1	HNRNPH1|HGNC Symbol|heterogeneous nuclear ribonucleoprotein H1 (H) [Source:HGNC Symbol;Acc:HGNC:5041]|ENSG00000169045|ENST00000329433	58494	99107	51849	186825	124383	310077	2.96627
ENSP00000196551;ENSP00000470660	2	30.34	0.0479996	RPS5	RPS5|HGNC Symbol|ribosomal protein S5 [Source:HGNC Symbol;Acc:HGNC:10426]|ENSG00000083845|ENST00000196551	14589	34912	15119	46395	44335	100290	2.95605
ENSP00000357283;ENSP00000292304;ENSP00000355292;ENSP00000357280;ENSP00000357282;ENSP00000395597;ENSP00000424977;ENSP00000426535	7	155.42	0.0178334	LMNA	LMNA|HGNC Symbol|lamin A/C [Source:HGNC Symbol;Acc:HGNC:6636]|ENSG00000160789|ENST00000368300	34447	26107	18325	83220	49406	96697	2.90728
ENSP00000302896;ENSP00000375631	3	53.63	0.0125203	RPS9	RPS9|HGNC Symbol|ribosomal protein S9 [Source:HGNC Symbol;Acc:HGNC:10442]|ENSG00000170889|ENST00000302907	12744	18062	9685	48636	27430	41600	2.90598
ENSP00000338477	3	69.92	0.0291673	HNRNPF	HNRNPF|HGNC Symbol|heterogeneous nuclear ribonucleoprotein F [Source:HGNC Symbol;Acc:HGNC:5039]|ENSG00000169813|ENST00000337970	32876	46160	23168	84975	64221	146012	2.88842
ENSP00000322419;ENSP00000346037;ENSP00000433443	5	98.35	0.00401753	RPLP2	RPLP2|HGNC Symbol|ribosomal protein, large, P2 [Source:HGNC Symbol;Acc:HGNC:10377]|ENSG00000177600|ENST00000321153	248527	298273	201021	671080	569669	901330	2.86443
ENSP00000333504;ENSP00000350090;ENSP00000376309;ENSP00000446486;ENSP00000448229;ENSP00000448917	5	160.32	0.0084214	HNRNPA1	HNRNPA1|HGNC Symbol|heterogeneous nuclear ribonucleoprotein A1 [Source:HGNC Symbol;Acc:HGNC:5031]|ENSG00000135486|ENST00000330752	44619	44255	37130	104613	85411	167205	2.83506
ENSP00000311028;ENSP00000428536	3	91.26	0.012375	RPS14	RPS14|HGNC Symbol|ribosomal protein S14 [Source:HGNC Symbol;Acc:HGNC:10387]|ENSG00000164587|ENST00000312037	25582	49614	32293	103368	74672	121552	2.78719
ENSP00000318646;ENSP00000457001	2	47.23	0.0231058	RPS15A	RPS15A|HGNC Symbol|ribosomal protein S15a [Source:HGNC Symbol;Acc:HGNC:10389]|ENSG00000134419|ENST00000322989	10600	22081	11831	47210	27758	46821	2.73609
ENSP00000225972;ENSP00000459305	2	47.31	0.0317804	LRRC59	LRRC59|HGNC Symbol|leucine rich repeat containing 59 [Source:HGNC Symbol;Acc:HGNC:28817]|ENSG00000108829|ENST00000225972	8867	16005	10365	32568	19056	43596	2.70227
ENSP00000346022;ENSP00000422191;ENSP00000424796;ENSP00000425250	4	71.43	0.0252766	RPL9	RPL9|HGNC Symbol|ribosomal protein L9 [Source:HGNC Symbol;Acc:HGNC:10369]|ENSG00000163682|ENST00000295955	28348	54114	34843	76296	88633	151790	2.69996
ENSP00000251453;ENSP00000367806;ENSP00000468957;ENSP00000471983;ENSP00000472231;ENSP00000482310	5	94.74	0.0102731	RPS16	RPS16|HGNC Symbol|ribosomal protein S16 [Source:HGNC Symbol;Acc:HGNC:10396]|ENSG00000105193|ENST00000251453	26874	40035	21086	83743	61715	91268	2.69022
ENSP00000339095;ENSP00000385729	2	37.03	0.0111816	RPS7	RPS7|HGNC Symbol|ribosomal protein S7 [Source:HGNC Symbol;Acc:HGNC:10440]|ENSG00000171863|ENST00000304921	15228	23711	11515	39650	41844	52819	2.66209
ENSP00000346067	4	89.72	0.00521219	RPSA	RPSA|HGNC Symbol|ribosomal protein SA [Source:HGNC Symbol;Acc:HGNC:6502]|ENSG00000168028|ENST00000301821	27179	33334	26680	67328	59165	98111	2.57594
ENSP00000346088	2	58.07	0.00875085	RPL22	RPL22|HGNC Symbol|ribosomal protein L22 [Source:HGNC Symbol;Acc:HGNC:10315]|ENSG00000116251|ENST00000234875	20150	19242	12798	48980	33136	47452	2.48262
ENSP00000317334;ENSP00000437840;ENSP00000442185	2	39.48	0.0285139	TCP1	TCP1|HGNC Symbol|t-complex 1 [Source:HGNC Symbol;Acc:HGNC:11655]|ENSG00000120438|ENST00000321394	8590	6568	7027	16092	10929	23206	2.26401
ENSP00000362744;ENSP00000250784;ENSP00000362729;ENSP00000486252	6	119.67	0.0468426	RPS4X	RPS4X|HGNC Symbol|ribosomal protein S4, X-linked [Source:HGNC Symbol;Acc:HGNC:10424]|ENSG00000198034|ENST00000316084	46444	87088	74798	137406	103646	188156	2.06023
